# Supplementary material for: Slow Blink Eye Closure in Shelter Cats Is Related to Quicker Adoption
Source: Animals (Basel). 2020 Nov 30;10(12):2256. doi: 10.3390/ani10122256 (PMC7761381; doi:10.3390/ani10122256)
Supplement: Supplementary file 1 [file animals-10-02256-s001.xlsx]

## Sheet: Sheet1
Slow blink eye closure in shelter cats is related to quicker adoption
Tasmin Humphrey, Faye Stringer, Leanne Proops, Karen McComb
Table S1. Full dataset.
Cat	Frequency of cat half blinks in the control condition	Frequency of cat eye narrowing in the control condition	Frequency of cat eye closures in the control condition	Frequency of total cat eye movements in the control condition	Duration of cat half blinks in the control condition (seconds)	Duration of cat eye narrowing in the control condition (seconds)	Duration of cat eye closures in the control condition (seconds)	Duration of total cat eye movements in the control condition (seconds)	Frequency of cat half blinks in the slow blink stimulus	Frequency of cat eye narrowing in the slow blink stimulus	Frequency of cat eye closures in the slow blink stimulus	Frequency of total cat eye movements in the slow blink stimulus	Duration of cat half blinks in the slow blink stimulus (seconds)	Duration of cat eye narrowing in the slow blink stimulus (seconds)	Duration of cat eye closures in the slow blink stimulus (seconds)	Duration of total cat eye movements in the slow blink stimulus (seconds)	Desensitisation status	Days before reserved for rehoming	Response latency	Frequency of human blinks in the control condition	Duration of human blinks in the control condition (seconds)	Frequency of human eye narrowing in the control condition	Duration of human eye narrowing in the control condition (seconds)	Frequency of human eye closures in the control condition	Duration of human eye closures in the control condition (seconds)	Frequency of human blinks in the slow blink stimulus	Duration of human blinks in the slow blink stimulus (seconds)	Frequency of human eye narrowing in the slow blink stimulus	Duration of human eye narrowing in the slow blink stimulus (seconds)	Frequency of human eye closures in the slow blink stimulus	Duration of human eye closures in the slow blink stimulus (seconds)
1	0	0	0	0	0	0	0	0	0	0	1	1	0	0	3.44	3.44	yes	92	7.93	6	2.2	0	0	0	0	26	6.72	0	0	2	9.08
2	2	0	0	2	0.8	0	0	0.8	3	0	0	3	0.92	0	0	0.92	no	133	9.25	5	2.12	0	0	0	0	13	2.8	3	4.64	7	28.8
3	1	2	0	3	1.16	7.44	0	8.6	6	5	0	11	4.04	10.44	0	14.48	yes	71	5.09	6	1.52	0	0	0	0	9	2.16	3	4.04	7	36.32
4	5	4	1	10	1.48	10.92	3.68	16.08	1	3	0	4	0.16	8.88	0	9.04	no	28	7.37	7	2.08	0	0	0	0	20	4.08	0	0	7	21.4
5	5	6	2	13	2.88	27.96	13.48	44.32	2	5	3	10	1.08	27.76	31.16	60	no	3	7.92	12	2.8	0	0	0	0	12	2	0	0	5	30.92
6	0	0	1	1	0	0	60	60	0	2	4	6	0	3.92	53.59	57.51	yes	33	8.61	4	1.48	0	0	0	0	7	1.64	1	0.52	7	31.12
7	2	5	3	10	2.2	47.64	9.08	58.92	3	9	5	17	2.32	45.36	12.32	60	yes	132	3.56	6	1.52	0	0	0	0	10	1.96	0	0	7	30.56
8	0	0	0	0	0	0	0	0	3	5	1	9	2.9	14.24	13	30.14	yes	62	3.69	8	1.59	0	0	0	0	20	4.39	0	0	6	12.96
9	0	4	4	8	0	16.84	43.16	60	9	7	3	19	10.4	24.96	14.39	49.75	no	24	3.48	12	2.16	0	0	0	0	12	2.08	0	0	7	25.12
10	8	3	0	11	4.64	12.8	0	17.44	4	5	0	9	3.16	15.44	0	18.6	yes	133	5.02	14	3.32	0	0	0	0	24	3.88	0	0	10	23.88
11	0	0	0	0	0	0	0	0	2	3	0	5	0.68	2.44	0	3.12	no	133	8.13	6	2.04	0	0	0	0	37	7.32	3	1.08	5	19.72
12	3	4	2	9	1.08	9.44	3.72	14.24	8	5	0	13	6.68	5.67	0	12.35	yes	97	7.47	11	2.32	0	0	0	0	16	3.4	4	0.64	10	32.24
13	6	6	1	13	2.72	10.51	12.32	25.55	6	2	0	8	4.08	5.92	0	10	no	75	7.82	8	1.76	0	0	0	0	6	1.28	3	1.08	10	34.8
14	0	0	1	1	0	0	60	60	0	1	2	3	0	7.2	51.48	58.68	yes	24	7.6	10	2.32	0	0	0	0	17	4.03	1	0.72	3	13.44
15	0	0	1	1	0	0	54.32	54.32	5	3	3	11	2.44	7.68	16.32	26.44	no	36	6.94	5	1.52	0	0	0	0	29	6.2	5	1.52	5	15.72
16	2	3	1	6	2.12	3	3	8.12	15	3	0	18	6.04	5.36	0	11.4	no	133	5.99	11	2.13	0	0	0	0	21	3.92	10	7.12	10	29.6
17	0	2	0	2	0	4.92	0	4.92	1	0	0	1	0.12	0	0	0.12	no	38	9.49	12	3.16	0	0	0	0	12	2.28	3	1	10	30.88
18	0	0	2	2	0	0	2.16	2.16	8	3	1	12	3.4	5.16	0.56	9.12	no	37	5.84	9	1.92	0	0	0	0	15	3.36	3	1.72	7	27
